# Supplementary material for: Gold nanocrystal-mediated sliding of doublet DNA origami filaments
Source: Nat Commun. 2018 Apr 13;9:1454. doi: 10.1038/s41467-018-03882-w (PMC5899135; doi:10.1038/s41467-018-03882-w)
Supplement: Supplementary file 3 — Supplementary Data 1 [file 41467_2018_3882_MOESM3_ESM.xlsx]

## Sheet: nunchaku_20160525_twoscaffloops
		Sequence (5'->3')
Blockers
	1	ACT TTC ACT TC CTTACC TAAGCTAG T
	2	TGTATCCATCT CTTACC CATGACAC A
	3	GCTATTCCTTC CTTACC ATGCTACC T
	4	CAACCATGTTT CTTACC ACCTAGAG A
	5	CCT TAT ATC CT CTTACC CTGTGATT G
	6	ATTCTTCAATC CTTACC AGTTCACA A
	7	ATCTAGTTATG CTTACC GCTCATTA C
	8	CATTCATGTAA CTTACC AATTGTTG G
	9	AGT GTC CGA TA CTTACC TCAACA AC T
	10	GAT TAT TAG CC CTTACC TTTAGG AC A
Removals
	1	ACTAGCTTAGGTAA GGAAGTGAAAGT
	2	TGTGTCATGGGTAA GAGATGGATACA
	3	AGGTAGCATGGTAA GGAAGGAATAGC
	4	TCTCTAGGTGGTAA GAAACATGGTTG
	5	CAATCACAGGGTAA GAGGATATAAGG
	6	TTGTGAACTGGTAA GGATTGAAGAAT
	7	GTAATGAGCGGTAA GCATAACTAGAT
	8	CCAACAATTGGTAA GTTACATGAATG
	9	AGTTGTTGAGGTAA GTATCGGACACT
	10	TGTCCTAAAGGTAA GGGCTAATAATC
Walker
		[ThiolC6] TTTT GACTTACC
Staples
Start	End
4[356]	6[339]	ACGCGAGAAAACTTACATGTAAGAGAATATAA
21[329]	17[339]	CAATAAAATGCAACGTCATTTTTGCGGAACGAGAAAAAT
18[454]	23[444]	GCATTAACTGGGGTTTTCTGCCAGCACGCCCCCTGTCGCACTCAAC
18[412]	21[402]	TATTGGGAATTCCACCTCACAGTTGAGGCGGC
21[308]	18[318]	AATAGTATGGAAGTAATTGCTCCTTTTGAAAT
3[465]	13[471]	ACCGCACCTTGCCCGAACCCACCAGACCGTACTCA
16[276]	26[284]	ATAACAGAGGGGATACATATCTGCCAGTTTGAGTG
9[455]	5[450]	TTTTGCGGCGAGAACAGTATTCGACCAGTAATAAAAAA
20[374]	20[375]	CGTAATCATTATAATGCTTTATAAACATCCCTTACACTGATT
7[308]	2[318]	TCATTCCTCTGTCCGGCTTAATTGAGAATTTCATCGGTTATAATAT
9[266]	6[259]	AGCCATTACCTCCCCAAAATCAAATAAGGCGTTAATATGCGTGCCTGTT
16[349]	21[353]	CCGAAGCCATTGAAAAGCAATGGCAAGGCAAA
14[370]	25[363]	TACGTTACGGTGTAGCCTCCGGCCAGAATTTTTGT
25[413]	23[419]	GACGCAGGATTGCCGTTCCGGGGTGCTGGTCTGGT
4[391]	7[381]	GTGGCACTCAAACTTACTTCTTTGATTACCGC
22[255]	26[249]	CAAGAATGCAAAAAACTACAGAAAACCGTGGGAAC
6[338]	11[339]	AGTTACCGCACGCCCAACCAATGAACAGAATCCAG
11[308]	2[301]	ACCCTCAACTGTAGAGATGATAGTGAATAACCTTG
9[329]	5[324]	AACGTCATAGCAAGATGTAAATATATTTTAGTTAATCG
14[286]	23[297]	TAATGCATAATTGAAACAAGAAAGATTCAAAAGGGTGAG
18[286]	23[276]	GCAAAGCCAACAGGTTCCCAATTCTGCGGGGGCGCGCGGGAGGTAG
11[329]	0[339]	ACCACCACAAGTTTGAAAACAAAATTAATTAT
13[360]	13[352]	CTCCTCAAGAGACGCCTGTAGCAAGGAGGTTGGAG
20[395]	16[403]	CCCGTGTTATCCGCTCACCGCCAGGCAAGCGGATC
11[350]	13[359]	AGCATTGCGTAATCTAACAATTTCATCTTTAGAACAGA
18[349]	23[339]	TCAGAAATGGCTTAAACATGTTTTAAATTCATACAAAAGCCTTCAA
5[251]	1[255]	TAGTATCAATAAGAAAATAGTGCTTGAAACAAG
9[276]	13[268]	GAATGCCCCCTCCGCCACCAGTCTCTGAATTTTGC
18[265]	22[256]	AGATTAAAACCAGAAGATTTAGTTTGACTGTTTAGACG
8[402]	12[396]	GGTCGCCCACGATTGTATTTTTGTCCGTAACACTG
16[265]	20[270]	CCCAAAATGCAAAATATTTCACTATATTTTCATTTAAC
7[266]	2[276]	CGAGCATAGAACGCTATACAAATTCTTAGTGTGATATAGGTCAATT
5[304]	10[294]	GTAGAGACGACGACAATAGCTGTCTATTCTAATCACCAGTCATCGG
18[433]	21[423]	CGCGGGGCGGAAGCGTTCTTCGCGTCCGCTGC
25[351]	27[367]	TCATTTTGCCGGAAATGAAATAGCAAAATAAAACGGAAACCAGGC
20[437]	16[445]	GCCTATAAAGTGTAAAGCTGAATCGTTTGATGCCT
14[433]	25[423]	ATTACCTGATATTCAGTTAAACGATGCTAAAC
18[380]	24[388]	AGTCTGGCCCCCAACTTGGCGCATAGGCTGGTTTT
16[433]	20[438]	CTTAGCCAGGCGAACCGGGCGCAGCGGTGCCGGTGCGT
16[391]	20[396]	GAACTGATGAGAGAGGCTGGTCAGCAAATCGTTAAATC
4[412]	8[403]	GACCTGATAATATCGCAAATTAACCGTTGGTTGCTAGC
7[329]	2[336]	AACCAAGACCGACAATTTAACAACGCCATTTCAAATGCTGATGGAAACA
18[391]	21[381]	TTCTTTTGTGAAATGGTACCGAGCTCGAGTGT
9[413]	13[415]	GATATATTCGGTCGAGGCTCCTAGTAAAGCCCAATAGGAACCAAG
11[287]	13[289]	ACCGCCACCCTCAGTTAAAGCCAGAATGTAT
11[392]	0[402]	TCTAAAGCGGTTTAGATAATACATTTGATAAT
14[328]	23[328]	AGAAAGAGTTAAGCATCTACACATCAAT
16[297]	26[305]	GGAATATCAGAATACCACACGACAGTATCGGCCAG
14[412]	27[430]	AACTGGCGAGTAAT CTTGACAAGAACCGTATGCGACGGGCCTCTTC
5[283]	9[275]	GTATTGTTCAGCTAATGCGTAGAAATTAGCGATGG
11[434]	2[423]	TCTGTATAATCTCCAATTCGACTCAATCAATATCTGGTC
5[367]	2[382]	TTGCCTGAGTAGAAGAACAGACAATAACTGATTAT
16[328]	26[325]	GTAAGCAGATAGCCGAATTGATTCATCAAGATCGCACTCCAGCGCG
11[413]	2[413]	CAGACGTAAAAGGAGAAGTATTGGCAAA
9[434]	6[426]	TTGCAGGGCGAAAGATAAAACTTCTGGCCAACAGACGCCAGCGTAAAAGA
7[413]	4[423]	GCACGTACCATCACCAGAACAATATTACGATA
9[287]	5[282]	AGCAAAAGAACGCGCTACCTTTTGAAATACCGACCCCA
18[328]	23[318]	AAATCAAATAAGAGTAAAGTACGGTGTCGTAGCATAAATCGGAAAT
16[412]	20[417]	ACGGTCATCCACGCGCCGGGTAGATGCCGGGTTACTGA
20[269]	16[277]	GAGTCCGGAAGCAAACTCGGATTGCTGCCAGAATA
9[371]	5[366]	AGTTGCGCCCGCCGATGCGCGATTTTTGAATGGCTATC
16[444]	26[452]	GCTCAAATCAATTTAATCCAGCTGGCGAAAGGGTG
14[349]	25[350]	CGGAACAACATTATTCCGGCACCGCTTCGGAACGCAAATCAGC
9[444]	13[436]	TTAACGTTGAAGGGATTTCCTCATTTTCAGGGTAT
20[290]	16[298]	TTGATCAGGATTAGAGAGTATTATAAATGTTTGAA
7[350]	4[357]	AGAACAAAGTAATAATTTAGGCAGAGGCATAAAGA
11[371]	13[374]	CCCTCATAGTTAGCCAGTACAAACTACAAAGG
14[454]	23[454]	TTTCAACCGTAACAGCCTTTAAGCACCG
2[381]	1[367]	CTAATAGAGCCTACTTCTGAATAATGGAAGGGAACA
7[287]	4[297]	ATAATCGAACAACAAAAGCCAACGCTCATAAT
5[325]	9[317]	CCATAAAGGTAAAGTAATAAGAACGGATATAGTTA
16[471]	20[479]	GATTCCCTTAAGCATCAGTCACTGCGCGCCTCGGG
7[455]	3[464]	TAAACAGGTGTTTTCATGGAAATACCTAAGTCACAAAC
5[451]	9[443]	CGCTTATAATCAGTGAGGATCAGAGGAAGAAAGAG
16[286]	20[291]	AAACGCAGGGGGTATACTTTTGAGCTGAAAAGGTGCAG
7[434]	2[444]	CGTTAGACCACCGACATTGCAACAGGAAAGGGACAAGAGGTGTCAA
9[308]	5[303]	ATTACCAAAGGCTTTAGGTTGTTCTGACCTAAATTACA
19[472]	23[464]	ACTCTTTTCACGGTCATAGCGCAGTGCGGGGTTGC
18[370]	18[381]	GCAACAGAAGGTCATAGCTGTTTCCTGTCACC
14[307]	23[307]	TTTAGGAGAGATAAATTGCCTGGCCGGA
9[392]	2[399]	AACCATCACGCTGCAAACATCGCCATTATTGAAAG
Top/Bottom Handles
16[370]	23[370]	GGACAGATTGCCCTTCTTTGCTCGTCAGTTAGCACATCCTCA TT AGAAGAAGAAGA
14[391]	25[391]	AGGACGTTGGGAAGTCGCCATTCAGGCTAAACGTAGTGAAGG TT AGAAGAAGAAGA
17[340]	23[349]	ATTCCTTTTTTAAGAGCAAGAAACGAGGGTATTCTAGC TT AGAAGAAGAAGA
9[318]	0[308]	GCAAGCGTCAGGAGCCGCTCACAAACAAATAAGCCTATTAATTGCG TT AGAAGAAGAAGA
6[425]	4[413]	GTCTGTTAACGTGCGCTAGGGCGCTGGCGAACGACCCTTCT TT AGAAGAAGAAGA
16[402]	25[412]	ATAATCATCAATCATTATTGTTGGGAAGGGCGCCTCACCAAAAAGA TT AGAAGAAGAAGA
9[350]	2[350]	GATAGCAAGGAATCCAATCGCAAGACTACATTGAATTACCTT TT AGAAGAAGAAGA
7[392]	4[392]	GTACTATGTAGCAAATCGGCCTTGCTGGAAGCGTAAGAATAC TT AGAAGAAGAAGA
18[307]	21[307]	CCCTGACTACCTTTTTCATTCCATATAAGCATCAATTCTACT TT AGAAGAAGAAGA
11[340]	0[329]	AGCTCAGACGATTGGCCTCTGAAACACGTAA TT AGAAGAAGAAGA
7[382]	2[371]	TACCACCACACCGACAAGCTTTCGAGGTGAAAATAGATAATATCT TT AGAAGAAGAAGA
18[317]	21[328]	CAGCCAATACTGCGGAATAAAGCTTAACATC TT AGAAGAAGAAGA
12[251]	0[225]	CGTCATAAATAAGTGAGAAACAATAACGGATTCTTTTTT
19[462]	27[468]	GAGTGAGCTGTCGTGGCAAAAAAATTGTTCATTCATTGAGATGCTGCAA
19[252]	27[258]	CAAAGCGGAGGAAGAGGCTTTGAACTGGACTGAACTTACGAGATGGGCG
16[454]	19[461]	TCCGCGAGTGGTTCGGCGCTTCATCAGACGATCCACCGGGGGGCCTAAT tt TACTCAAGAGATGCT
6[468]	12[462]	GTGAGGTGAGTAAGT tt CTGAGAAGAGGCCGGAACGTGGGATCGTTTGCGAACAACAGTCGCCACC
21[230]	19[251]	TTTTTTCAAATGGTCAATAACCCATTAGACGAGCTT tt CATCTAGTATTCATC
6[258]	12[252]	ATATGTAGAGGATGA tt TATCAACCCCATCCGGGAGGTCCGTCACATCTTTTCCGGAACCAGTAAG
Flexible Loop Binders
15[119]	15[139]	ATCCCAATCCAAATAAGAAAC
10[188]	10[168]	CCCAGCTACAATTTTATCCTG
15[581]	15[601]	GGACTCCAACGTCAAAGGGCG
10[594]	10[574]	TCAAGTTTTTTGGGGTCGAGG
15[154]	15[172]	CGTCAAAAATGAAAATAGC
11[105]	11[125]	TCAATAGAAAATTCATATGGT
10[559]	10[539]	AAATCGGAACCCTAAAGGGAG
15[616]	10[609]	AGGGCGATGGCCCACTACGTG
10[125]	10[107]	GCCAGTTACAAAATAAACA
11[133]	11[152]	CGCCAAAGACAAAAGGGCGA
14[199]	14[182]	GCAGTATGTTAGCAAACG
11[567]	11[587]	GACTTTTTCATGAGGAAGTTT
11[602]	14[609]	AAATACGTAATGCCACTACGA
11[532]	11[552]	GGGTAGCAACGGCTACAGAGG
14[170]	14[150]	TACATAAAGGTGGCAACATAT
14[594]	14[574]	AACGAAAGAGGCAAAAGAATA
15[546]	15[566]	CCAGTTTGGAACAAGAGTCCA
14[139]	14[119]	CAAAGACACCACGGAATAAGT
11[168]	11[188]	GGGAGGGAAGGTAAATATTGA
15[186]	15[204]	AGAATAACATAAAAACAGG
14[559]	14[539]	TCTTTGACCCCCAGCGATTAT
10[154]	10[133]	CTAACGAGCGTCTTTCCAGAGC
15[527]	15[544]	GATAGGGTTGAGTGTTGT
Side Staples
20[478]	19[499]	CCGACATTAATTGCGTTGCGCTTTTTTT
13[472]	11[496]	GGAGTCAGAACTTCAGCGGAGTGAGAATAGTTTTTT
1[226]	11[245]	TTTTTTGCCTGATTGCTTAAAATCACCTTTTTTGGAACCAGAG
27[469]	25[490]	GGCGATTGACGTTGGCGGTTGTGTACATCGACATTTTTT
10[494]	2[474]	TTTTTTAAAGGAACAACTATTTTAAAAAATCTAA
22[490]	19[471]	TTTTTTCTGGAGGTGTCCTAAATCATCCAGTCGGGAAACCTA
0[478]	9[494]	AACAAAGAAAGTTATTAAAAGGAACACCCTCAGCAGCGAAAGATTTTTT
2[473]	7[496]	AGCATCCTGCAAAGCCGGCATTAAAGGGATTTTAGACATTTTTT
25[245]	16[228]	TGATAATGCATGTCAGAATTACATGATTAAGACTCCTTATTTTTTT
4[499]	3[498]	TTTTTTGGATTATTTACAACGCTGAGAGCCTTTTTT
18[499]	15[499]	TTTTTTCACTGCCCGCTTAAAGAATAGCCCTTTTTTAACGGAGATTTGCCCTGACGAGAATTTTTT
13[224]	12[224]	TTTTTTACAGGAGTGTACTGGTCATGGCTTTTGATGATTTTTTT
26[494]	14[478]	TTTTTTGGGTTTTCCCAGTCACAAGTTGGGTAGT
15[228]	25[244]	TTTTTTGCATTAGACGGGAATCATATGTTTTTTTACCCCGGT
23[248]	20[232]	TTTAGATAAAATAGCGAGCCCGAAAGACTTCAAATATTTTTTTCGCGTTTTAATTTACATTTCGTTTTTT
17[228]	23[247]	TTTTTTTAAAAACCAAAAATTTTTAGATTTTTTACCCTCATATAT
26[248]	14[228]	AAACGGTGTAGGCATAGTAAGAGCAACACTTTTTTT
24[490]	16[472]	TTTTTTTAAAAAAATCCCAGGCTTGTATCATCGCCT
5[228]	5[250]	TTTTTTTACTAGAAAAAGAAGTCCTGATTTTTTACAAGAAAAATAATATAATAGATCCTGTT
8[490]	6[469]	TTTTTTCTTGACGGGGAACAGTGCCTTGGCAGATTCACCCATTTTGCAGAATC
4[243]	8[232]	GGAATCATAATTTTTTTTAAGACGCTGAGCCTTAAATCTTTTTT
14[477]	23[490]	AAATTGGGCGTGAATAGTAAAAACCACGCAACCAGCTTACGGTTTTTT
2[502]	1[497]	TTTTTTAGCAGCAAATGAAAGTTTGAGTAATTTTTT
0[497]	0[479]	TTTTTTCATTATCATTTTACCGCCACCTTTTTTCTCAGAACCGCCACCCGTTTAGTGCGG
20[502]	21[502]	TTTTTTTGCGGCCAGAATGCGGGTGCACTCTGTGGTGCTTTTTT
14[499]	27[494]	TTTTTTACACCAGAACGAGTAACGCCATTTTTT
27[223]	26[224]	TTTTTTTGGGATAGGTCACGTTGGCGGATTGACCGTAATTTTTT
9[231]	4[244]	TTTTTTTAAAGGTGAATTATCATTTGAAGAAGAGTCTAAACACC
6[494]	5[504]	TTTTTTGGAACGGTACGCACGCTCAATCGTCTGAAATTTTTTT
11[246]	2[226]	CCACCACATAATCTGAATACACATAGCGATAGCTTAGATTTTTTT
Footholds
11[266]	7[265]	CTCAGAGTATTAGCGCGCAGATTTCCCTTAGAATCAATTTATGACTTGCTAATTTAACT AGC TTA GGT AAG TCT
13[269]	9[265]	CTTGTAACAGTACCTTTTCAAAATCGTTTGCCCGACTTGACT AGC TTA GGT AAG TCT
1[256]	11[265]	TTAACATCGGTTTAACGGGGTCAGACCGTTCCGCCTCCACT AGC TTA GGT AAG TCT
10[293]	7[286]	CATTTTCTTCAATTAAATCGTCGCTATTTGAGAGAAGGCGTTCCAATCATGTGTCATG GGTAAG TCT
13[290]	9[286]	AAACTAACGTCAGATGAATATTCATGGTCATATAGAGCCTGTGTCATG GGTAAG TCT
2[275]	11[286]	AATGGCGAATTATACAGAGTAACAGTGCCCGGAAAGCGCCTCAGATGTGTCATG GGTAAG TCT
4[296]	7[307]	GGTTTTAACCTCCGGCTATCCGGTTTCCTTAAGGTAGCAT GGTAAG TCT
0[307]	9[307]	TAGATTTCAAAAGACGCGTTTTAGCACCAGGTAGCAT GGTAAG TCT
2[300]	11[307]	CTTCTGTACCTGAGTCAGGTTAGTTAATGCCCCCTATCCTCAAGCCACCAGGTAGCAT GGTAAG TCT
2[335]	7[328]	GTACATAAATCAATTAACTATCAAATCAGGTATTATCTCTAGGT GGTAAG TCT
0[328]	9[328]	AACAGAAACATCAAGCCTTTAGGCCGGATCTCTAGGT GGTAAG TCT
2[317]	11[328]	GTGGAAACAAATAAAGATCGGAACCTATTATTTGATATCACCAGATCTCTAGGT GGTAAG TCT
2[349]	7[349]	TTTTAATGCAAATCATTACCGCTCATCGCAATCACAG GGTAAG TCT
13[353]	9[349]	GCTGCTACCATATCAAAATTACATTAGTAGCGAACCATCCAATCACAG GGTAAG TCT
0[338]	11[349]	TTGCATGAAAGTATTAAAGGCAGGCGCCGCCCAATCACAG GGTAAG TCT
7[371]	7[370]	TAATGCGGTAATAACATCATTTCGAGCCGCAAGCCGTTTTCTTTGTGAACT GGTAAG TCT
2[370]	9[370]	TTAGGAGGTCTTTACGTATTTTCATCGTGCCTTGATACCGATTTGTGAACT GGTAAG TCT
1[368]	11[370]	ACTTTTCTTAAACAGACACTTCCACAGACAGTTGTGAACT GGTAAG TCT
2[398]	7[391]	GAATTGAGGAAGGTAGCCCTAGCGTAACAGGGCGCGTAATGAGC GGTAAG TCT
12[395]	9[391]	AGTTTTTGCTCGATTGTTTGGATTAGTCAATATCAGCTTTGACAACGTAATGAGC GGTAAG TCT
13[375]	11[391]	ATTAGGATTAGCGGGGTTCGTCACGTAACGAGTAATGAGC GGTAAG TCT
2[412]	7[412]	TCAACAGAAAATACCAAGTGTTTGACGACCAACAATT GGTAAG TCT
13[416]	9[412]	TGCCGCAATTCATCAATAGGATTTAGCCTTTACATAACCCCAACAATT GGTAAG TCT
0[401]	11[412]	CCTAGTACCAGGCGGATCATGTACGTCTTTCCCAACAATT GGTAAG TCT
4[422]	7[433]	GAAACCACCAGCAGAAGGAGCGGGCTTTCCTAGTTGTTGA GGTAAG TCT
13[437]	9[433]	AAGTATTCCTGATTATCATACAAACAAAAAAACTGAGGCAGTTGTTGA GGTAAG TCT
2[422]	11[433]	AGTTAGACTTGATGATGGTCGAGAGGGTTGAATAGCAATGAATTTAGTTGTTGA GGTAAG TCT
11[455]	7[454]	CAACTTTTAATAATTCCTTTGCTGAACCTCAAATAAGGCGGTAGGAAGGCGGGAGCTGTCCTAAA GGTAAG TCT
12[461]	9[454]	CTCAGAGGTGTATCAAGGAGCGGAATTATATTAAATTTTTCAAGGCCGCTGTCCTAAA GGTAAG TCT
2[443]	11[454]	ACCCAACTCGTCATCATATAGCCCGGAATAGCCACCACTGCTAAATGTCCTAAA GGTAAG TCT
23[277]	14[266]	GTAGAATCGAAAGATTGAGTAACAACCCGTCACCGTGCAACGCCATGTCCTAAA GGTAAG TCT
27[259]	16[266]	CATCGTAGGATTCTGCCCCAAAAACAGGTGAACGGACAAAGTCGGAATATGTCCTAAA GGTAAG TCT
14[265]	18[266]	AAAGGAAACCCTGATAATCGTTGCCTGAGTAATGTAAGCCTTGAAGTTTATCAAAA
23[298]	14[287]	AAAGAGAGTCTAAATTGCATCAACATTAAATGGGGACGATTCAACAGTTGTTGA GGTAAG TCT
26[283]	16[287]	AGCGTATAAGCAAATATTTGGAGCAGCGCTAAACCGAGGAGTTGTTGA GGTAAG TCT
16[307]	18[287]	GTTACCAAGACTGGAAAAACATTATGACCCTGTAAATAGTAAGTCAGAA
23[319]	14[308]	CACAAGGCTATTGTTAAGGCCTTCCTGTAGCCTCAGGAGTTGAGACCAACAATT GGTAAG TCT
26[304]	16[308]	CTTTTAAACGTTAATATTTCAGGTCCCCACAAGAACAAACCAACAATT GGTAAG TCT
23[308]	18[308]	GACAGTCTTGTACCATAGCGTGTCTTTA
23[340]	14[329]	CCGGCTATTTTTTTGTTCATCAAAAATAATTCCAGCTTTACAGGTGTAATGAGC GGTAAG TCT
26[324]	16[329]	TCTAATTCGCATTAAATTTGAGAGCCAATAAAAGAAAAGTAATGAGC GGTAAG TCT
23[329]	18[329]	ATGATATCAGAGCATCGTCATTGACCAT
27[368]	14[350]	AAACCAGTCCCGGAATAACCAATATGGTGCCGAACTAATTGTGAACT GGTAAG TCT
23[350]	16[350]	TGATAAACAAAATTTCCCCCTCAAATGATGATAGCTATCTTATTGTGAACT GGTAAG TCT
21[354]	18[350]	GAAGTAGCTCGAGCTTAATTGCTGCTGCTTTAAACAGT
23[371]	14[371]	TAACGGAACGTGCCTCTCGTCCTCCGTGCAGCGCCATGTTTAGCGCCATAAAAATCCAATCACAG GGTAAG TCT
25[364]	16[371]	GAGAGATAGACTTTGCTGGCACAGACCATGAAAGACAATCACAG GGTAAG TCT
21[382]	18[371]	GTTAATGGGTAAAGGTTTCACCGCGAGACGG
25[392]	14[392]	GATAGCTCTCACGGGGAAACAATCGGCGGCGCAACACCAGTCTCTCTAGGT GGTAAG TCT
21[403]	16[392]	ATCCACTGTTTCAGCGTCAAACGCGGTCCGTCTGACCTGGGAACCTCTCTAGGT GGTAAG TCT
24[387]	18[392]	TCGGGACTTGTAGAACGGCCCTGCGTTGCAGGTGGTTT
26[418]	14[413]	AG CAC GGG AAC GGATAAATCGGTGTTTTAAG AGGTAGCAT GGTAAG TCT
20[416]	16[413]	GCCTCACAACATACGAGCAGAGGCGCCCCAGCGGAACGAGGCGCAGAGGTAGCAT GGTAAG TCT
21[424]	18[413]	AGCCGGTTGCGGTATGATGGTTTGGTTTGCG
23[445]	14[434]	GGCGTGATGATTTCTGCGCTTTCAGAGGTGGATTACGCATTGTGATGTGTCATG GGTAAG TCT
27[431]	16[434]	GCTAGCCGCCGGATCAAACTTAAAAGGGTAAATTACCCCATGTTATGTGTCATG GGTAAG TCT
23[420]	18[434]	CAGCAGCAACCGCAAGAATGCCAATCCGAATCCTGGCCAACG
23[465]	14[455]	CATCAAGCCGCCAGTTGGTAAAACGACGGCCAGGGATGTGGTTTAAACT AGC TTA GGT AAG TCT
26[451]	16[455]	CCAATCATTTGCCGCCAGACAGGCGAAGCTGCGTCGAAAACT AGC TTA GGT AAG TCT
23[455]	18[455]	TCGGTGGCATTGCACGAAATCGCCAGCT
Lock Strands
7[245]	2[255]	AGG TGA GTA AGT ttt AGT CAT CGA TAC TAG GTC TAG TTC GTA GTC ATAATATAATAGATCCTGTTTAGTATCAATAAGAAAATAGTGCTTG
11[245]	2[226]	TGT AGA GGA TGA ttt GAT TCG AGC TTT AGA TCT GAT TAC GTA AGC GCCACCACATAATCTGAATACACATAGCGATAGCTTAGAT TTTTT
23[233]	18[245]	TTTTTACCCTCATATATTTTAGATAAAATAGCGAGCCCGAAA tt ACT TAC TCA CCT AAA CAC ACA TCA
25[256]	14[245]	AAACCGTGGGAACAAACGGTGTAGGCATAGT tt TCA TCC TCT ACA ACT ATC TAT CTC
18[265]	25[255]	AGATTAAAACCAGAAGATTTAGTTTGACTGTTTAGACGCAAGAATGCAAAAAACTACAGA
14[244]	25[244]	AAGAGCAAGACGGGAATCATATGTTTTTTACCCCGGT
18[244]	20[232]	GACTTCAAATATTTTTTCGCGTTTTAATTTACATTTCGTTTTT
2[254]	11[265]	AAACAAGTTAACATCGGTTTAACGGGGTCAGACCGTTCCGCCTCC
5[228]	7[244]	TTTTTTACTAGAAAAAGAAGTCCTGATTTTTACAAGAAAA GAC TAC GAA CTA GAC CTA GTA TCG ATG ACT
15[186]	14[233]	AGAATAACATAAAAACAGGGAAGCGCATTACACT
1[226]	11[244]	TTTTTGCCTGATTGCTTAAAATCACCTTTTTGGAACCAGA GCT TAC GTA ATC AGA TCT AAA GCT CGA ATC
17[228]	22[232]	TTTTTTAAAAACCAAAAATTTTTAGATTTTT
1[480]	7[475]	TAAAAAATCTAAAGCATCCTGCAAAGCCGGCATTAAAG tt ACT TAC TCA CCT AAA CAC ACA TCA
0[464]	11[475]	CAGACCGTACTCAGGAGTCAGAACTTCAGCG tt TCA TCC TCT ACA ACT ATC TAT CTC
18[475]	23[464]	AGG TGA GTA AGT ttt CAC ACA GTA GAT CAG AAT TGA ATC GTT AGC GGGAAACCTAACTCTTTTCACGGTCATAGCGCAGTGCGGGGTTGC
14[475]	23[490]	TGT AGA GGA TGA ttt CCA TAC AGA ATC ATT CGA TGA ATC TCA ATG ATTGGGCGTGAATAGTAAAAACCACGCAACCAGCTTACGG TTTTT
7[476]	3[479]	GGATTTTAGACATTTTTCTTGACGGGGAACAGT
26[494]	14[476]	TTTTTGGGTTTTCCCAGTCACAAGTTGGGTAGTAA CAT TGA GAT TCA TCG AAT GAT TCT GTA TGG
3[480]	6[469]	GCCTTGGCAGATTCACCCATTTTGCAGAATC
11[476]	0[479]	GAGTGAGAATAGTTTTTCAGAACCGCCACCCGTTTAGTGCGG
7[455]	0[465]	TAAACAGGTGTTTTCATGGAAATACCTAAGTCACAAACACCGCACCTTGCCCGAACCCAC
22[490]	18[476]	TTTTTCTGGAGGTGTCCTAAATCATCCAGTC GCT AAC GAT TCA ATT CTG ATC TAC TGT GTG
10[494]	1[479]	TTTTTAAAGGAACAACTATTT
0[497]	13[496]	TTTTTCATTATCATTTTACCGCCACCTTTTT
Lock Fuels
	open lock1	A GGT TAG TAT TGA TGT GTG TTT AGG TGA GT
	close lock1	ACCT AAA CAC ACA TCA ATA CTA ACC T
	open lock2	T ATG ATA GAG GAG ATA GAT AGT TGT AGA GG
	close lock2	TAC A ACT ATC TAT CTC CTC TAT CAT A
Dyes
	9[475]550	AACAAAGAAAGTTATTAAAAGGAACACCCTCTTTTCATTTATATTGTTCAGTATCTTATCCACTC[550]
	20[479]647N	[647N]GAGTCCATTTTTGTATTACTAATCTTTTATTTTTGCCTGAATTCCCTTAAGCATCAGTCACTGCGCGCCT
			wa
